# Supplementary material for: Enantioselective synthesis of chiral amides by carbene insertion into amide N–H bond
Source: Nat Commun. 2024 Jun 5;15:4793. doi: 10.1038/s41467-024-48266-5 (PMC11153641; doi:10.1038/s41467-024-48266-5)
Supplement: Supplementary file 4 — Supplementary Data 1 [file 41467_2024_48266_MOESM4_ESM.xlsx]

## Sheet: Sheet1
free enol
O	3.1598	-0.204822	0.619526
C	2.47327	-0.990666	-0.041694
N	1.19748	-0.736326	-0.419079
C	0.343911	0.374128	-0.121695
C	0.803334	1.64955	0.05006
O	2.08776	2.00782	-0.062284
C	3.04553	-2.31667	-0.496282
C	-1.08185	-0.029529	-0.043156
C	-2.09312	0.660434	-0.738168
C	-3.42434	0.246533	-0.66756
C	-3.77497	-0.88049	0.081061
C	-2.77961	-1.59204	0.757215
C	-1.45035	-1.17206	0.694683
C	-0.07234	2.8138	0.418146
H	0.742676	-1.46588	-0.956964
H	2.66681	1.23337	0.197194
H	3.83926	-2.12776	-1.23601
H	3.5193	-2.80247	0.368871
H	2.30049	-2.99545	-0.935149
H	-1.82475	1.51849	-1.35664
H	-4.19126	0.799441	-1.21567
H	-4.81636	-1.20691	0.13088
H	-3.04153	-2.47477	1.34597
H	-0.680705	-1.7242	1.23933
H	-1.08928	2.52319	0.701692
H	0.402715	3.34672	1.25684
H	-0.1269	3.52861	-0.420391
free ylide
O	2.27774	-2.69509	-0.237439
C	1.74897	-1.6959	0.204422
N	1.54574	-0.581746	-0.605326
C	0.644056	0.496357	-0.312932
C	1.22033	1.72641	-0.196108
O	2.56207	1.85714	-0.246881
C	1.29085	-1.55514	1.64018
C	-0.795744	0.186702	-0.201299
C	-1.357	-0.833416	-0.995581
C	-2.70863	-1.16146	-0.897616
C	-3.53691	-0.48431	0.002759
C	-2.99158	0.513084	0.815154
C	-1.63696	0.837271	0.722692
C	0.52949	3.04454	-0.061401
H	1.76322	-0.77585	-1.5828
H	2.92076	0.952594	-0.31962
H	1.72501	-2.37455	2.22527
H	1.57971	-0.581826	2.06348
H	0.192343	-1.61657	1.68805
H	-0.722027	-1.37513	-1.69935
H	-3.11881	-1.95232	-1.53039
H	-4.59535	-0.742799	0.080977
H	-3.62114	1.03152	1.54264
H	-1.21835	1.58166	1.40113
H	-0.531333	2.98245	-0.328494
H	0.614724	3.43052	0.968292
H	1.03129	3.77131	-0.718947
free iminium
O	-0.79403	-2.23817	-0.633338
C	-1.80804	-1.46508	-0.182732
N	-1.75639	-0.224991	0.126168
C	-0.641327	0.630748	0.063903
C	-0.982858	1.95756	0.108726
O	-2.28327	2.28956	0.166966
C	-3.08519	-2.2434	-0.083008
C	0.765512	0.15165	0.057013
C	1.22267	-0.737386	1.05309
C	2.54161	-1.19317	1.05893
C	3.43974	-0.765023	0.076126
C	3.00418	0.115693	-0.917884
C	1.68055	0.560937	-0.932919
C	-0.063207	3.13206	0.145785
H	0.033157	-1.72837	-0.649992
H	-2.73926	1.41574	0.195399
H	-3.89786	-1.59621	0.265568
H	-3.34252	-2.67314	-1.06489
H	-2.9593	-3.08885	0.613121
H	0.529277	-1.06214	1.83237
H	2.87334	-1.87964	1.8417
H	4.47265	-1.12054	0.08264
H	3.69592	0.447996	-1.69588
H	1.33666	1.22616	-1.72759
H	0.984392	2.83639	0.272217
H	-0.156831	3.72809	-0.777952
H	-0.358364	3.79073	0.978888
(R)-3c
C	-2.61089	-0.401707	-1.39684
C	-3.25763	-1.18876	-0.438551
C	-2.66035	-1.3963	0.807595
C	-1.42331	-0.815167	1.09869
C	-0.777308	-0.018661	0.14741
C	-1.3752	0.178612	-1.10537
C	0.584644	0.600359	0.449468
N	1.65887	-0.026751	-0.280575
C	2.16573	-1.22996	0.110314
C	0.562462	2.09356	0.106715
O	1.20225	2.51977	-0.831467
O	1.73929	-1.8247	1.08799
C	-0.293183	2.97298	0.98253
C	3.27435	-1.78666	-0.764234
H	-3.07125	-0.239493	-2.37447
H	-4.2244	-1.64434	-0.66588
H	-3.15476	-2.02221	1.55437
H	-0.936878	-1.00056	2.05836
H	-0.867854	0.788532	-1.85769
H	0.769894	0.484785	1.53051
H	2.05172	0.513425	-1.04535
H	-1.27877	2.51605	1.1553
H	0.194814	3.07766	1.96644
H	-0.401524	3.96509	0.526315
H	3.68898	-1.05025	-1.46779
H	4.07463	-2.17306	-0.117703
H	2.87511	-2.63866	-1.33693
Rh2OAc4
Rh	1.4e-05	-4.5e-05	1.18847
Rh	0	3e-06	-1.18848
O	1.45757	1.43247	1.12587
O	1.45771	1.43238	-1.12585
O	1.43235	-1.45771	-1.12588
O	1.43246	-1.45762	1.12587
O	-1.43248	1.45757	1.12594
O	-1.4324	1.45771	-1.1258
O	-1.45757	-1.4325	1.12583
O	-1.45771	-1.43234	-1.12588
C	-1.86727	-1.8482	-2.2e-05
C	-2.89775	-2.94714	-3.2e-05
C	1.86725	1.84822	1e-05
C	2.89767	2.94722	-1.1e-05
C	1.84823	-1.86723	-1.1e-05
C	2.94745	-2.89742	-1.1e-05
C	-1.84828	1.8672	7.6e-05
C	-2.94734	2.89756	2.2e-05
H	-3.51598	-2.89076	-0.90511
H	-2.37311	-3.91645	-0.000165
H	-3.51583	-2.89092	0.905154
H	3.5152	2.8916	0.905584
H	3.51645	2.89032	-0.90468
H	2.37297	3.9165	-0.00114
H	2.89142	-3.51553	-0.905176
H	3.91659	-2.37243	5.4e-05
H	2.89138	-3.51558	0.905125
H	-2.88975	3.51705	-0.904128
H	-3.91659	2.37281	-0.002382
H	-2.8925	3.51439	0.906133
Rh2TPA4
Rh	0.000339	0.000331	1.13599
Rh	0.000252	0.000289	-1.2346
O	-0.839433	-1.84417	1.08226
O	-0.982755	-1.80402	-1.15144
O	-1.8002	0.960835	-1.17453
O	-1.86813	0.844637	1.05513
O	1.86878	-0.843937	1.05509
O	1.80063	-0.960565	-1.17453
O	0.840152	1.84475	1.08238
O	0.983167	1.80467	-1.15137
C	1.21834	2.32963	-0.024548
C	1.96427	3.68226	0.070405
C	-1.21785	-2.329	-0.024618
C	-1.9642	-3.68141	0.070475
C	-2.35101	1.19952	-0.060205
C	-3.74286	1.89552	-0.092136
C	2.35139	-1.19935	-0.060213
C	3.74285	-1.89611	-0.092009
C	4.77736	-0.751438	0.046747
C	5.86699	-0.832414	0.921367
C	4.68232	0.361087	-0.804069
C	6.84153	0.171256	0.93619
H	5.96954	-1.69007	1.58511
C	5.64884	1.36549	-0.784313
H	3.84846	0.422338	-1.50495
C	6.73709	1.27206	0.086025
H	7.68619	0.088111	1.6245
H	5.54519	2.23091	-1.44112
H	7.49002	2.06233	0.109863
C	3.90535	-2.93021	1.0491
C	4.49891	-4.17645	0.79461
C	3.56875	-2.62708	2.38031
C	4.73163	-5.09354	1.82346
H	4.79379	-4.44196	-0.218857
C	3.78725	-3.54803	3.40552
H	3.13565	-1.65968	2.61739
C	4.36995	-4.78833	3.13499
H	5.19684	-6.05425	1.58918
H	3.50364	-3.28663	4.42788
H	4.54408	-5.50622	3.9402
C	3.92876	-2.59759	-1.4523
C	2.91318	-3.42903	-1.94803
C	5.12812	-2.51778	-2.16779
C	3.08427	-4.15416	-3.12486
H	1.97536	-3.50776	-1.4034
C	5.30649	-3.24702	-3.34959
H	5.94026	-1.8901	-1.80203
C	4.28722	-4.06609	-3.8345
H	2.2731	-4.78838	-3.49112
H	6.25266	-3.16939	-3.8907
H	4.42544	-4.63183	-4.75896
C	-0.907326	-4.57785	0.754814
C	-0.993178	-4.94812	2.09984
C	0.246615	-4.92117	0.033754
C	0.050715	-5.6543	2.70679
H	-1.87039	-4.67064	2.68353
C	1.29172	-5.61709	0.638292
H	0.319152	-4.63702	-1.01714
C	1.1963	-5.98721	1.98287
H	-0.030905	-5.93293	3.76026
H	2.18772	-5.85679	0.063484
H	2.01908	-6.51935	2.46284
C	-3.23925	-3.54576	0.941097
C	-4.09468	-4.6571	1.02293
C	-3.58024	-2.39732	1.6691
C	-5.2369	-4.63269	1.82285
H	-3.86137	-5.55908	0.456544
C	-4.72436	-2.37277	2.47151
H	-2.96331	-1.50511	1.62621
C	-5.55568	-3.4879	2.5585
H	-5.8795	-5.5153	1.87072
H	-4.96758	-1.45961	3.01761
H	-6.45079	-3.46373	3.18456
C	-2.39267	-4.21971	-1.30646
C	-3.04825	-3.3815	-2.22145
C	-2.25869	-5.57541	-1.63657
C	-3.53656	-3.8749	-3.43067
H	-3.17265	-2.32847	-1.98753
C	-2.75088	-6.07541	-2.84671
H	-1.76916	-6.25742	-0.941514
C	-3.38908	-5.22764	-3.75196
H	-4.03574	-3.1955	-4.12595
H	-2.63282	-7.13713	-3.07689
H	-3.77083	-5.61583	-4.69923
C	-4.77695	0.750277	0.045313
C	-5.8678	0.830941	0.918468
C	-4.68048	-0.362205	-0.80537
C	-6.84201	-0.173049	0.932102
H	-5.97156	1.68862	1.582
C	-5.64666	-1.36697	-0.78676
H	-3.84572	-0.423229	-1.50519
C	-6.73605	-1.27391	0.08219
H	-7.68759	-0.090139	1.6193
H	-5.54189	-2.23239	-1.44339
H	-7.48867	-2.06449	0.105148
C	-3.90615	2.92857	1.04975
C	-4.49789	4.17579	0.795899
C	-3.57186	2.62339	2.38108
C	-4.73112	5.09184	1.82555
H	-4.79099	4.44284	-0.217676
C	-3.79083	3.54331	3.40712
H	-3.14025	1.65517	2.61761
C	-4.37172	4.78461	3.13723
H	-5.1949	6.05338	1.59178
H	-3.5091	3.2803	4.42958
H	-4.54627	5.50169	3.94307
C	-3.92867	2.59781	-1.45202
C	-2.91299	3.42922	-1.94755
C	-5.12822	2.51867	-2.1673
C	-3.0842	4.15505	-3.12395
H	-1.975	3.50742	-1.40315
C	-5.30669	3.24858	-3.34865
H	-5.9404	1.89094	-1.8017
C	-4.28734	4.06768	-3.83335
H	-2.27295	4.78925	-3.49007
H	-6.253	3.17146	-3.88959
H	-4.42563	4.63396	-4.75746
C	0.90612	4.5787	0.752771
C	0.989214	4.948	2.09826
C	-0.246383	4.92248	0.02963
C	-0.055885	5.65371	2.70363
H	1.86522	4.67002	2.68354
C	-1.2927	5.61797	0.632617
H	-0.31694	4.6389	-1.02156
C	-1.20001	5.98714	1.97763
H	0.02357	5.93151	3.75748
H	-2.18756	5.85804	0.056174
H	-2.0238	6.51882	2.45637
C	3.2383	3.54772	0.94261
C	4.09159	4.66052	1.0271
C	3.58068	2.39872	1.66902
C	5.23309	4.63689	1.82803
H	3.85711	5.56301	0.462
C	4.7241	2.37494	2.47247
H	2.96541	1.50544	1.62416
C	5.5533	3.49143	2.56207
H	5.87402	5.5206	1.878
H	4.96841	1.46134	3.01734
H	6.44784	3.46788	3.18897
C	2.39452	4.21958	-1.30633
C	3.05092	3.38056	-2.21998
C	2.26144	5.57513	-1.63742
C	3.54094	3.87304	-3.42888
H	3.17461	2.32763	-1.98524
C	2.75535	6.07421	-2.84724
H	1.77122	6.25772	-0.94342
C	3.39438	5.22564	-3.75117
H	4.04073	3.19303	-4.12314
H	2.63796	7.13582	-3.07822
H	3.77747	5.61312	-4.69818
C8
C	-3.17998	0.271386	-0.260095
C	-3.85367	0.567816	-1.45714
C	-5.24531	0.60729	-1.48853
C	-5.9924	0.346027	-0.337295
C	-5.31427	0.05122	0.846467
C	-3.91951	0.013512	0.903891
C	0.620493	-0.419038	2.09347
C	0.511425	-0.060437	0.65154
C	-0.891099	-0.0257	0.700219
C	-0.919978	-0.38068	2.15694
O	1.54075	-0.645123	2.84238
O	-1.75996	-0.560716	3.0042
N	-1.78106	0.249029	-0.291098
C	2.88029	0.06169	-0.073028
C	3.45438	-0.89212	-1.10583
C	3.34963	-2.31	-0.900139
C	2.78581	-2.90196	0.254639
C	2.70486	-4.28234	0.382099
C	3.19777	-5.1247	-0.6518
C	3.75707	-4.56699	-1.78113
C	3.85051	-3.16108	-1.94524
N	4.41075	-2.68237	-3.0901
C	4.48988	-1.3815	-3.24047
C	4.02028	-0.444277	-2.28253
C	3.58417	1.42904	0.043486
C	3.26046	2.16363	1.3699
C	3.30956	3.6766	1.09669
C	4.59928	4.0514	0.328276
C	5.90104	3.76163	1.0881
C	4.53813	3.30956	-1.04823
N	3.42523	2.35053	-1.10021
C	2.16865	3.11568	-1.04976
C	2.10557	4.02645	0.208691
N	1.42818	0.152701	-0.295646
C	-6.09619	-0.291418	2.09367
F	-7.35307	0.182818	2.03772
F	-5.51927	0.211625	3.19387
F	-6.18167	-1.62322	2.26065
C	-5.95249	0.992249	-2.76435
F	-5.20684	0.719294	-3.85048
F	-6.22356	2.31005	-2.79439
F	-7.12061	0.345847	-2.89861
C	6.02657	4.47963	2.43044
O	2.14363	-4.74892	1.52129
C	2.03658	-6.1391	1.73094
H	-3.29002	0.764328	-2.37151
H	-7.08085	0.371738	-0.362516
H	-3.41445	-0.212068	1.84632
H	-1.38133	0.465588	-1.19792
H	2.99709	-0.390589	0.92012
H	2.40761	-2.30656	1.08477
H	3.14063	-6.20881	-0.558981
H	4.14652	-5.19019	-2.58789
H	4.9434	-1.01481	-4.16979
H	4.085	0.627628	-2.47413
H	4.65296	1.16732	0.052636
H	2.25876	1.89547	1.73995
H	3.96575	1.85988	2.1575
H	3.25184	4.23687	2.04085
H	4.56205	5.13985	0.146629
H	6.01199	2.67349	1.23954
H	6.74446	4.05372	0.43765
H	4.40876	4.02308	-1.87628
H	5.47752	2.76512	-1.23703
H	1.32336	2.41905	-1.06319
H	2.10723	3.70867	-1.97518
H	1.16772	3.86516	0.763529
H	2.13732	5.0921	-0.06922
H	1.13953	0.277163	-1.26011
H	7.01703	4.31077	2.88092
H	5.89406	5.56828	2.31348
H	5.27373	4.13105	3.15463
H	1.55975	-6.26879	2.71111
H	1.4096	-6.62431	0.961696
H	3.02601	-6.62989	1.74683
TSR-I
C	-3.58538	-0.05788	0.629265
C	-4.97122	0.043118	0.614961
C	-5.63639	0.700597	-0.427549
C	-4.87766	1.25886	-1.45551
C	-3.48294	1.14539	-1.47582
C	-2.82382	0.464933	-0.437788
N	-1.44641	0.227582	-0.393531
O	-1.10043	2.51825	-2.93545
O	2.17557	2.17571	-2.56018
C	-0.524017	0.862712	-1.08942
C	-0.36532	1.88166	-2.22012
C	1.14878	1.72908	-2.04445
C	0.892807	0.783963	-0.972659
N	1.71593	0.095006	-0.149369
C	5.21549	-0.340539	-3.05423
C	3.70332	-0.598168	-2.87653
N	3.51158	-1.472	-1.67503
C	4.2156	-2.7773	-1.87569
C	6.50701	-3.38188	-0.950157
C	5.7429	-2.54991	-1.99051
C	5.99283	-1.02725	-1.91803
C	5.49468	-0.474248	-0.575061
C	4.00214	-0.826548	-0.403973
C	3.91515	0.07845	2.37301
C	4.0403	0.571084	3.69861
N	3.70579	1.78737	4.05361
C	3.23505	2.63037	3.09351
C	2.86615	3.94465	3.47681
C	2.38192	4.85109	2.55888
C	2.25662	4.47743	1.19266
C	2.61243	3.19788	0.783553
C	3.09115	2.2484	1.71355
C	3.43553	0.897029	1.36995
C	3.13556	0.387154	-0.031847
C	-5.55487	2.03133	-2.55805
F	-5.47015	3.36046	-2.3586
F	-6.86522	1.73313	-2.65275
F	-5.0008	1.78123	-3.75782
C	-5.7937	-0.604631	1.69716
F	-5.04594	-1.12504	2.67778
F	-6.54981	-1.60893	1.19593
F	-6.65358	0.267985	2.26095
O	1.80299	5.30763	0.230961
C	1.35395	6.60145	0.57107
C	8.0252	-3.23695	-1.01723
H	-3.06449	-0.544844	1.45319
H	-6.72342	0.775699	-0.437835
H	-2.91366	1.59078	-2.29342
H	-1.06564	-1.04484	0.013292
H	1.29587	-0.483675	0.575513
H	5.56127	-0.71979	-4.02717
H	5.40728	0.742217	-3.04187
H	3.14333	0.336242	-2.73683
H	3.25984	-1.136	-3.72475
H	3.94234	-3.41227	-1.02317
H	3.78137	-3.23179	-2.77537
H	6.23294	-4.44091	-1.0979
H	6.15017	-3.12564	0.063136
H	6.0702	-2.88465	-2.98879
H	7.06492	-0.818034	-2.03326
H	6.07839	-0.872948	0.265031
H	5.62366	0.618393	-0.553343
H	3.8583	-1.61457	0.345592
H	4.1914	-0.96015	2.1851
H	4.4225	-0.093199	4.48352
H	2.97906	4.20845	4.52951
H	2.10199	5.85151	2.88735
H	2.50769	2.97386	-0.276811
H	3.35208	1.18408	-0.755373
H	1.00571	7.06205	-0.362123
H	0.515076	6.56711	1.28812
H	2.16528	7.21937	0.9954
H	8.51803	-3.93169	-0.320545
H	8.35482	-2.22009	-0.752914
H	8.40221	-3.45651	-2.0297
O	1.37154	-2.67366	-0.745111
C	0.119859	-2.66697	-0.821667
C	-0.689144	-2.30848	0.334414
N	0.151607	-2.15343	1.50108
C	-0.211091	-1.45427	2.62317
O	-1.28421	-0.891096	2.73545
C	-0.533527	-2.92999	-2.1538
C	-1.99518	-3.03776	0.559329
C	-3.07178	-2.90588	-0.334
C	-4.28983	-3.54197	-0.093277
C	-4.46469	-4.32096	1.05187
C	-3.40175	-4.46432	1.94603
C	-2.18207	-3.83133	1.70121
C	0.836365	-1.4101	3.72295
H	2.50205	-1.73022	-1.50504
H	1.03086	-2.65949	1.48986
H	0.23817	-3.19945	-2.88674
H	-1.27739	-3.73694	-2.08387
H	-1.06706	-2.0307	-2.50045
H	-2.98425	-2.25657	-1.20367
H	-5.11933	-3.39387	-0.787797
H	-5.42748	-4.79459	1.25455
H	-3.52402	-5.06509	2.85073
H	-1.36524	-3.94247	2.41553
H	0.369372	-1.72525	4.66714
H	1.71721	-2.03731	3.52337
H	1.16619	-0.368213	3.85307
TSR-II
C	-3.8352	0.292018	1.1989
C	-5.20824	0.499212	1.22346
C	-5.80908	1.40728	0.344585
C	-4.99383	2.11235	-0.541593
C	-3.611	1.91683	-0.583209
C	-3.01687	0.964241	0.266343
N	-1.6875	0.560957	0.215121
O	-1.14355	3.02913	-2.14327
O	2.0142	1.98136	-2.20055
C	-0.722376	1.14166	-0.492059
C	-0.478164	2.21242	-1.54963
C	0.989952	1.75368	-1.56016
C	0.657715	0.819686	-0.491119
N	1.38611	-0.083937	0.187878
C	4.67127	-0.903258	-2.6008
C	3.15596	-1.16566	-2.4841
N	2.91033	-1.98987	-1.25708
C	3.50095	-3.35089	-1.43159
C	5.82443	-4.26756	-0.975231
C	5.00552	-3.24269	-1.77117
C	5.4148	-1.76697	-1.56707
C	5.01833	-1.2939	-0.160103
C	3.47941	-1.34851	-0.013971
C	3.02678	0.040576	2.73191
C	3.57684	0.562001	3.93027
N	4.41253	1.57437	3.96898
C	4.74028	2.18023	2.79646
C	5.62561	3.28852	2.83644
C	5.98606	3.96385	1.69103
C	5.45807	3.5584	0.433992
C	4.59361	2.47549	0.356926
C	4.22588	1.75558	1.52111
C	3.35986	0.615014	1.52124
C	2.83139	0.024615	0.222516
C	-5.62864	3.0059	-1.57425
F	-5.84183	2.3302	-2.72906
F	-4.86356	4.06269	-1.87894
F	-6.82722	3.47235	-1.1767
C	-6.07289	-0.250923	2.19993
F	-5.43207	-1.29645	2.75654
F	-7.18482	-0.735131	1.60974
F	-6.48929	0.536326	3.21129
O	5.74839	4.18137	-0.73229
C	6.5387	5.34895	-0.723049
C	7.30581	-4.31168	-1.34254
H	-3.37628	-0.43189	1.87033
H	-6.88833	1.55509	0.344652
H	-3.0012	2.47325	-1.29862
H	-1.56828	-0.832107	0.197008
H	0.908687	-0.629891	0.923556
H	5.01811	-1.13775	-3.6176
H	4.88208	0.161837	-2.42497
H	2.5826	-0.233063	-2.41582
H	2.76233	-1.74833	-3.32786
H	3.32686	-3.88839	-0.489225
H	2.91705	-3.85712	-2.21132
H	5.37772	-5.26365	-1.14163
H	5.71076	-4.06922	0.105092
H	5.14066	-3.47284	-2.84189
H	6.49831	-1.65213	-1.7056
H	5.49821	-1.90729	0.614491
H	5.37099	-0.265411	-0.005249
H	3.17286	-2.01721	0.802459
H	2.3241	-0.795274	2.78332
H	3.30852	0.10088	4.88863
H	6.0048	3.5885	3.81474
H	6.66515	4.81319	1.75918
H	4.16957	2.24942	-0.622299
H	3.11359	0.68609	-0.601684
H	6.5956	5.69325	-1.76388
H	6.08573	6.14614	-0.107573
H	7.56209	5.15206	-0.355946
H	7.8223	-5.11728	-0.799134
H	7.81972	-3.36965	-1.09599
H	7.44405	-4.49437	-2.42094
O	0.476103	-2.83555	-0.727077
C	-0.610379	-2.33647	-1.07966
C	-1.68982	-2.15993	-0.098241
N	-1.44616	-2.93143	1.10137
C	-0.493621	-2.7098	2.03346
O	0.230326	-1.71471	2.07651
C	-0.745663	-1.82424	-2.49478
C	-3.13972	-2.20172	-0.528072
C	-3.62749	-1.36164	-1.54896
C	-4.98367	-1.30627	-1.86367
C	-5.90316	-2.10012	-1.17418
C	-5.44267	-2.93944	-0.161415
C	-4.08422	-2.98272	0.161293
C	-0.349422	-3.79618	3.0823
H	1.86821	-2.15385	-1.10579
H	-1.86265	-3.85531	1.12509
H	0.164359	-2.07704	-3.05461
H	-1.61679	-2.2712	-2.99583
H	-0.883184	-0.734038	-2.51251
H	-2.95922	-0.672453	-2.05743
H	-5.32506	-0.597226	-2.62092
H	-6.96927	-2.03867	-1.40106
H	-6.14801	-3.54263	0.414313
H	-3.78509	-3.60059	1.00783
H	-1.17662	-4.52023	3.08422
H	0.595186	-4.33422	2.90479
H	-0.278543	-3.32022	4.07018
TSR-III
C	3.57063	1.10442	0.558111
C	4.94548	1.30082	0.556147
C	5.81391	0.270488	0.933051
C	5.26472	-0.949858	1.32841
C	3.88464	-1.16799	1.33472
C	3.01664	-0.146125	0.905579
N	1.64623	-0.277755	0.711589
O	1.89324	-3.46562	1.98792
O	-1.37752	-3.70988	1.51341
C	0.896916	-1.31077	1.07694
C	1.00682	-2.73302	1.61238
C	-0.510561	-2.8409	1.42445
C	-0.516728	-1.44465	0.998691
N	-1.51227	-0.619687	0.619107
C	-4.44153	-3.68986	-1.1818
C	-3.01726	-3.10702	-1.30952
N	-3.12506	-1.6291	-1.52288
C	-3.89333	-1.34895	-2.77413
C	-6.35737	-0.72438	-2.88029
C	-5.34923	-1.85742	-2.63765
C	-5.47096	-2.54898	-1.26207
C	-5.17536	-1.54816	-0.1369
C	-3.7796	-0.926255	-0.36045
C	-3.81169	-1.01112	3.20339
C	-4.46655	-0.400996	4.30411
N	-4.8466	0.854428	4.31286
C	-4.56273	1.61771	3.22229
C	-4.96054	2.97917	3.24199
C	-4.69075	3.82549	2.18825
C	-3.98555	3.33548	1.05736
C	-3.58553	2.0088	1.00417
C	-3.87493	1.11405	2.06244
C	-3.52503	-0.277363	2.06977
C	-2.88756	-1.00099	0.89192
C	6.18083	-2.10764	1.62484
F	6.38274	-2.85824	0.515104
F	5.6859	-2.9271	2.56227
F	7.39602	-1.70251	2.03908
C	5.52225	2.62972	0.15
F	4.62665	3.40414	-0.491643
F	6.58139	2.48253	-0.67164
F	5.95832	3.33502	1.21269
O	-3.66347	4.10877	-0.012942
C	-3.92379	5.49467	0.027295
C	-7.82032	-1.15123	-2.79042
H	2.89987	1.90238	0.24383
H	6.89365	0.412729	0.909961
H	3.48583	-2.1408	1.63067
H	1.26975	0.204005	-0.544072
H	-1.25309	0.352013	0.388056
H	-4.63154	-4.42497	-1.97799
H	-4.53947	-4.2181	-0.222377
H	-2.40936	-3.29365	-0.414057
H	-2.47368	-3.50665	-2.17567
H	-3.83979	-0.26416	-2.93648
H	-3.344	-1.82983	-3.59365
H	-6.15893	-0.305272	-3.88215
H	-6.16342	0.100879	-2.17277
H	-5.52272	-2.62847	-3.40684
H	-6.48109	-2.96281	-1.13946
H	-5.93515	-0.757085	-0.085556
H	-5.2027	-2.06795	0.831639
H	-3.86789	0.114199	-0.692342
H	-3.53893	-2.06843	3.25365
H	-4.68822	-0.997503	5.19735
H	-5.48446	3.33127	4.13201
H	-5.00946	4.86614	2.23906
H	-2.97213	1.71683	0.156099
H	-2.84663	-2.05709	1.18777
H	-3.52174	5.9137	-0.904665
H	-5.00595	5.70978	0.076349
H	-3.42303	5.98083	0.882636
H	-8.48947	-0.324958	-3.07428
H	-8.0977	-1.46042	-1.77066
H	-8.03126	-1.99811	-3.46422
O	-1.02315	-0.279778	-2.33698
C	0.185692	-0.576127	-2.25366
C	1.1672	0.448641	-1.88065
N	0.634691	1.78242	-2.04167
C	-0.257934	2.38097	-1.22068
O	-0.654455	1.89235	-0.164582
C	0.59144	-2.02131	-2.4331
C	2.6137	0.338107	-2.30333
C	3.37858	-0.810502	-2.01824
C	4.7441	-0.863866	-2.29059
C	5.39294	0.229042	-2.87028
C	4.65473	1.37482	-3.16241
C	3.28871	1.43032	-2.87612
C	-0.744159	3.74829	-1.65821
H	-2.16674	-1.19216	-1.69633
H	0.768383	2.22008	-2.94603
H	-0.277205	-2.59523	-2.78171
H	1.40973	-2.11955	-3.16081
H	0.944075	-2.45407	-1.48592
H	2.92979	-1.65239	-1.49802
H	5.31035	-1.7509	-1.99862
H	6.46763	0.198951	-3.06032
H	5.14882	2.25265	-3.58461
H	2.76638	2.36957	-3.05697
H	-0.34177	4.07411	-2.628
H	-1.84289	3.73794	-1.68483
H	-0.454765	4.47588	-0.885024
TSR-IV
C	-3.77472	0.250649	1.0287
C	-5.12256	0.561135	1.14847
C	-5.70195	1.55843	0.353563
C	-4.89365	2.2294	-0.562609
C	-3.53658	1.91921	-0.708342
C	-2.96081	0.909113	0.082508
N	-1.63145	0.491152	-0.001781
O	-1.16796	2.76387	-2.57107
O	2.05166	1.94329	-2.42652
C	-0.678375	1.10282	-0.714968
C	-0.474403	2.05737	-1.88155
C	1.02832	1.70436	-1.80059
C	0.708596	0.859036	-0.651138
N	1.45272	0.084507	0.163993
C	4.82488	-1.39904	-2.80315
C	3.30642	-1.18176	-2.64838
N	2.84711	-1.86353	-1.39293
C	3.16143	-3.32492	-1.4521
C	5.16556	-4.40501	-0.317002
C	4.69724	-3.53239	-1.49115
C	5.35799	-2.13726	-1.56365
C	5.00177	-1.31302	-0.317509
C	3.46921	-1.28786	-0.146833
C	3.43068	-0.099593	2.59229
C	3.9455	0.43629	3.80082
N	4.47892	1.63181	3.89705
C	4.52232	2.40949	2.78208
C	5.08269	3.70826	2.89022
C	5.14315	4.55731	1.80712
C	4.63364	4.13732	0.547049
C	4.0837	2.87035	0.403231
C	4.02019	1.98039	1.50277
C	3.47469	0.657516	1.43677
C	2.91073	0.108831	0.13957
O	0.331718	-2.02841	-2.1502
C	-0.874999	-1.95657	-1.83839
C	-1.30837	-2.21238	-0.458777
N	-0.198765	-2.79673	0.26449
C	0.293073	-2.50937	1.49544
O	1.4345	-2.8608	1.81326
C	-5.48311	3.28504	-1.46503
F	-6.71983	3.64828	-1.07897
F	-5.57897	2.84563	-2.73475
F	-4.7273	4.39472	-1.49131
C	-5.99749	-0.196239	2.11221
F	-5.31013	-1.09566	2.8344
F	-6.97147	-0.868563	1.46197
F	-6.61593	0.628459	2.97789
O	4.64761	4.91552	-0.558139
C	5.13228	6.23765	-0.479494
C	6.66713	-4.6793	-0.295238
C	-1.8526	-1.51585	-2.89614
C	-2.64948	-2.84682	-0.182192
C	-3.85788	-2.29627	-0.650894
C	-5.08871	-2.86287	-0.320585
C	-5.15378	-3.99685	0.491958
C	-3.96601	-4.56128	0.959871
C	-2.7333	-3.99435	0.627707
C	-0.614335	-1.76102	2.44638
H	-3.34191	-0.529282	1.65124
H	-6.75776	1.80876	0.44996
H	-2.9347	2.45145	-1.44835
H	-1.46309	-0.839689	-0.099473
H	1.02331	-0.215743	1.03262
H	5.04217	-1.9822	-3.71057
H	5.3335	-0.430044	-2.91156
H	3.02373	-0.12249	-2.58292
H	2.71429	-1.62154	-3.4599
H	1.79534	-1.78564	-1.37819
H	2.71577	-3.77241	-0.552624
H	2.64479	-3.72327	-2.3342
H	4.619	-5.36249	-0.370058
H	4.85242	-3.94374	0.635513
H	4.95308	-4.06089	-2.42456
H	6.44814	-2.24474	-1.64425
H	5.4684	-1.72228	0.587704
H	5.38761	-0.288205	-0.43284
H	3.13746	-1.96634	0.648909
H	2.99197	-1.10152	2.59804
H	3.91021	-0.170011	4.71407
H	5.4594	4.00937	3.86907
H	5.57678	5.54974	1.92623
H	3.68054	2.61562	-0.578033
H	3.19484	0.767764	-0.686608
H	0.458396	-3.31282	-0.314162
H	5.0144	6.6704	-1.48128
H	4.55581	6.84365	0.241626
H	6.20061	6.26884	-0.200043
H	6.925	-5.39038	0.504069
H	7.2517	-3.763	-0.117852
H	7.00863	-5.11228	-1.25014
H	-1.31038	-1.39435	-3.84163
H	-2.67088	-2.24012	-3.01742
H	-2.30635	-0.550997	-2.62057
H	-3.85451	-1.38559	-1.24427
H	-6.00636	-2.38994	-0.675708
H	-6.11982	-4.42647	0.765244
H	-3.99368	-5.44995	1.59558
H	-1.81549	-4.44718	1.00435
H	-1.54119	-2.33076	2.61529
H	-0.090913	-1.61292	3.39805
H	-0.916104	-0.790132	2.0241
TSR-V
C	3.77668	0.494836	0.702256
C	5.16301	0.531424	0.612263
C	5.91034	-0.645772	0.487972
C	5.23235	-1.86387	0.46258
C	3.83581	-1.92106	0.526043
C	3.08894	-0.734743	0.628512
N	1.6884	-0.671692	0.595761
O	1.78139	-3.96773	1.50352
O	-1.51547	-3.91021	1.54798
C	0.87529	-1.6606	0.909835
C	0.925082	-3.1358	1.32232
C	-0.599568	-3.10602	1.36123
C	-0.548685	-1.69569	1.01006
N	-1.5406	-0.791349	0.817514
C	-4.0064	-3.99888	-1.47965
C	-2.69565	-3.19655	-1.34551
N	-3.0256	-1.73712	-1.42119
C	-3.81547	-1.44902	-2.66088
C	-6.33369	-1.03744	-2.5408
C	-5.21921	-2.09483	-2.55697
C	-5.1988	-3.0374	-1.33179
C	-5.0105	-2.22405	-0.040537
C	-3.80745	-1.27803	-0.22023
C	-4.09094	-0.691421	3.23515
C	-4.77115	0.181436	4.12557
N	-4.99747	1.44802	3.86888
C	-4.54107	1.95581	2.69137
C	-4.7777	3.32815	2.41468
C	-4.33129	3.91922	1.25142
C	-3.61396	3.14228	0.305572
C	-3.38236	1.79567	0.532883
C	-3.83325	1.16851	1.72054
C	-3.62273	-0.217537	2.02819
C	-2.92802	-1.15567	1.05938
C	6.00873	-3.15349	0.394867
F	7.23779	-2.97395	-0.128513
F	5.38476	-4.0752	-0.361353
F	6.18	-3.69845	1.61334
C	5.89076	1.8493	0.594052
F	5.06734	2.90015	0.695811
F	6.59115	2.00069	-0.554325
F	6.78863	1.93972	1.59622
O	-3.07321	3.65051	-0.835386
C	-3.2979	5.00559	-1.17173
C	-7.74397	-1.61634	-2.4576
H	3.19497	1.40858	0.811543
H	6.99667	-0.61416	0.406994
H	3.3368	-2.88935	0.510855
H	1.16674	0.338749	-0.252374
H	-1.2947	0.173201	0.614594
H	-4.05977	-4.51397	-2.45095
H	-4.03482	-4.7706	-0.697385
H	-2.21855	-3.39195	-0.37881
H	-1.9728	-3.40827	-2.14438
H	-3.85322	-0.356612	-2.76345
H	-3.22881	-1.84139	-3.50223
H	-6.23886	-0.434164	-3.46026
H	-6.16979	-0.330978	-1.70866
H	-5.37262	-2.72428	-3.44901
H	-6.13311	-3.61284	-1.28442
H	-5.90725	-1.64051	0.207144
H	-4.83216	-2.91023	0.801671
H	-4.16068	-0.282619	-0.505975
H	-3.94039	-1.73736	3.51241
H	-5.13892	-0.207319	5.08272
H	-5.32145	3.90093	3.16758
H	-4.51904	4.9783	1.07796
H	-2.81067	1.26583	-0.227257
H	-2.89078	-2.15247	1.5168
H	-2.79524	5.17321	-2.13276
H	-4.37413	5.22139	-1.28412
H	-2.86955	5.69016	-0.419168
H	-8.50129	-0.823376	-2.55078
H	-7.92341	-2.1291	-1.49979
H	-7.92383	-2.34613	-3.26421
O	-1.37282	0.303962	-1.76115
C	-0.131849	0.368362	-1.93524
C	0.693652	1.24887	-1.12667
N	-0.112439	2.15305	-0.333992
C	0.363597	2.75418	0.804648
O	1.45307	2.49488	1.2818
C	0.508015	-0.59421	-2.90449
C	1.92967	1.86483	-1.75057
C	3.01277	1.07869	-2.1793
C	4.16527	1.66251	-2.70571
C	4.26875	3.05054	-2.81079
C	3.19969	3.84486	-2.39187
C	2.04568	3.25818	-1.86997
C	-0.570369	3.75958	1.45522
H	-2.17127	-1.1155	-1.48983
H	-0.974293	2.5068	-0.741871
H	1.12651	-1.32407	-2.35755
H	-0.277541	-1.12729	-3.45709
H	1.17133	-0.07892	-3.61329
H	2.98913	-0.002145	-2.05293
H	5.00341	1.0262	-2.99735
H	5.1828	3.50799	-3.19491
H	3.26668	4.93361	-2.45932
H	1.22606	3.89488	-1.53412
H	0.025309	4.40142	2.11515
H	-1.10411	4.37039	0.715221
H	-1.32292	3.23339	2.06212
TSS-VI
C	-3.87703	0.382053	0.967171
C	-5.22345	0.716666	1.03609
C	-5.76994	1.66741	0.165629
C	-4.93029	2.27217	-0.768805
C	-3.57534	1.93603	-0.863128
C	-3.03108	0.969782	0.002148
N	-1.70909	0.514466	-0.024139
O	-1.0874	2.97243	-2.36068
O	2.08941	2.05544	-2.21918
C	-0.702971	1.11142	-0.668282
C	-0.436151	2.18128	-1.72173
C	1.04356	1.78441	-1.63815
C	0.687457	0.85623	-0.567911
N	1.44857	0.024479	0.17311
C	4.6722	-1.18525	-2.86727
C	3.15634	-1.12593	-2.58831
N	2.87495	-1.85387	-1.3078
C	3.31675	-3.27729	-1.41332
C	5.50784	-4.19287	-0.50443
C	4.85368	-3.34155	-1.60265
C	5.3768	-1.8906	-1.69582
C	5.06017	-1.12531	-0.40199
C	3.54679	-1.21717	-0.11895
C	3.28734	-0.060697	2.66187
C	3.80003	0.443747	3.88397
N	4.4278	1.59215	3.98995
C	4.57305	2.35186	2.87143
C	5.23742	3.59994	2.98873
C	5.40608	4.42939	1.90192
C	4.90324	4.04167	0.6289
C	4.25192	2.82523	0.475722
C	4.07948	1.95325	1.57869
C	3.43205	0.67834	1.50332
C	2.90031	0.138143	0.187455
O	0.285277	-2.30676	-1.61902
C	-0.949388	-2.34856	-1.46328
C	-1.5721	-2.19361	-0.144965
N	-0.637761	-2.28685	0.951663
C	0.411693	-3.1474	1.05687
O	1.43858	-2.83383	1.6641
C	-5.46966	3.3387	-1.6891
F	-6.81555	3.33008	-1.73692
F	-5.02359	3.18225	-2.94728
F	-5.09802	4.56908	-1.29093
C	-6.1299	0.047341	2.03504
F	-5.47575	-0.813661	2.83115
F	-7.11232	-0.64538	1.41977
F	-6.74059	0.945675	2.83148
O	5.01846	4.80635	-0.480876
C	5.5984	6.08837	-0.39124
C	7.02233	-4.33424	-0.633709
C	-1.8044	-2.46192	-2.7027
C	-2.95819	-2.702	0.149536
C	-4.07333	-2.31846	-0.61978
C	-5.35877	-2.74407	-0.28945
C	-5.57186	-3.55399	0.828858
C	-4.48065	-3.92627	1.61414
C	-3.19153	-3.50387	1.27975
C	0.250814	-4.51641	0.432332
H	-3.46682	-0.357287	1.65247
H	-6.82597	1.93056	0.215327
H	-2.94592	2.42308	-1.61081
H	-1.67957	-0.850803	-0.133495
H	1.02937	-0.50156	0.931635
H	4.87272	-1.72411	-3.80534
H	5.06835	-0.166461	-2.98695
H	2.78943	-0.096472	-2.48758
H	2.54923	-1.62086	-3.3563
H	1.83277	-1.86121	-1.16887
H	2.99882	-3.76829	-0.484677
H	2.75719	-3.72025	-2.24673
H	5.04281	-5.19371	-0.531906
H	5.25169	-3.77874	0.486226
H	5.06577	-3.8248	-2.57097
H	6.46079	-1.89521	-1.87323
H	5.62479	-1.52324	0.451127
H	5.36156	-0.072797	-0.514583
H	3.32796	-1.90593	0.705609
H	2.77342	-1.02598	2.65185
H	3.68308	-0.147597	4.80026
H	5.60505	3.87848	3.97768
H	5.91807	5.38282	2.02842
H	3.84807	2.60092	-0.512698
H	3.15606	0.831582	-0.618556
H	-0.548148	-1.44147	1.51414
H	5.54675	6.52276	-1.398
H	5.04598	6.74083	0.30791
H	6.65639	6.04153	-0.076365
H	7.41735	-5.03534	0.116938
H	7.54024	-3.37352	-0.487402
H	7.3046	-4.71648	-1.62872
H	-1.15166	-2.70399	-3.55061
H	-2.59218	-3.22009	-2.59368
H	-2.30095	-1.50027	-2.90829
H	-3.95287	-1.62697	-1.45209
H	-6.20639	-2.40572	-0.889055
H	-6.58293	-3.8636	1.1006
H	-4.63038	-4.54136	2.50485
H	-2.353	-3.77757	1.9208
H	0.813743	-4.56014	-0.51009
H	0.678889	-5.25373	1.12567
H	-0.795946	-4.76673	0.218216
TSR-VII
C	-3.71956	-0.008623	0.772337
C	-5.10051	0.14462	0.813803
C	-5.76136	0.935416	-0.133123
C	-5.00008	1.56501	-1.11788
C	-3.61262	1.40508	-1.18733
C	-2.94924	0.599929	-0.242015
N	-1.57756	0.337211	-0.22731
O	-1.29526	2.75647	-2.65892
O	1.98239	2.40212	-2.40128
C	-0.657464	1.03808	-0.891767
C	-0.540545	2.10298	-1.97799
C	0.977572	1.95764	-1.85152
C	0.756489	1.00418	-0.772082
N	1.60523	0.324466	0.02335
C	4.84867	-0.566386	-3.18776
C	3.33799	-0.5684	-2.87066
N	3.11102	-1.3873	-1.63791
C	3.62012	-2.78072	-1.84989
C	5.84456	-3.60983	-0.933151
C	5.15951	-2.76051	-2.01402
C	5.60565	-1.28165	-2.05509
C	5.26459	-0.591628	-0.725745
C	3.76353	-0.790129	-0.425898
C	4.0837	0.186303	2.30559
C	4.42599	0.697865	3.58507
N	4.25185	1.94861	3.93541
C	3.73235	2.80573	3.01412
C	3.54699	4.16037	3.39006
C	3.03341	5.08662	2.50867
C	2.68804	4.69049	1.1874
C	2.85715	3.37066	0.78675
C	3.36581	2.40263	1.6818
C	3.54226	1.01739	1.34527
C	3.04911	0.501998	-0.000503
C	-5.67005	2.47385	-2.11846
F	-5.16532	2.31585	-3.35306
F	-5.51151	3.76979	-1.79112
F	-6.99585	2.24778	-2.19431
C	-5.91746	-0.565007	1.86075
F	-5.1569	-1.19459	2.77106
F	-6.72364	-1.49653	1.30521
F	-6.72208	0.28466	2.52633
O	2.19227	5.53794	0.261192
C	1.95508	6.88735	0.596126
C	7.3669	-3.65783	-1.03739
H	-3.22257	-0.61725	1.52476
H	-6.84336	1.05908	-0.102964
H	-3.04698	1.91222	-1.97147
H	-1.31336	-0.9888	-0.054051
H	1.20434	-0.355498	0.664358
H	5.04671	-1.07084	-4.14537
H	5.20647	0.468793	-3.28716
H	2.9438	0.44175	-2.70086
H	2.72926	-1.03052	-3.65776
H	3.28273	-3.36978	-0.987307
H	3.09677	-3.16422	-2.73436
H	5.43799	-4.63319	-1.00238
H	5.54726	-3.24871	0.067104
H	5.4127	-3.20152	-2.99257
H	6.68645	-1.21898	-2.24162
H	5.87129	-0.987069	0.099196
H	5.49439	0.482797	-0.795116
H	3.61565	-1.55636	0.345929
H	4.25287	-0.873456	2.11516
H	4.85405	0.021752	4.33567
H	3.8289	4.43961	4.40653
H	2.90151	6.11932	2.83011
H	2.59368	3.13123	-0.242347
H	3.25183	1.2659	-0.762324
H	1.53979	7.36003	-0.303047
H	1.22559	6.98293	1.41975
H	2.88608	7.41039	0.878836
H	7.791	-4.36031	-0.303878
H	7.82568	-2.67396	-0.851208
H	7.68731	-3.98866	-2.03923
O	0.610417	-1.9894	-1.68398
C	-0.440806	-2.49281	-1.25617
C	-0.91988	-2.30086	0.111249
N	0.094294	-2.07979	1.12598
C	1.20752	-2.85023	1.34731
O	1.65647	-3.63464	0.526435
C	-1.31638	-3.20077	-2.26783
C	-2.08967	-3.09878	0.622374
C	-3.357	-2.99685	0.017103
C	-4.45848	-3.68748	0.517769
C	-4.32902	-4.49716	1.64981
C	-3.08228	-4.6099	2.26577
C	-1.97831	-3.91865	1.75857
C	1.85981	-2.63085	2.70384
H	2.06398	-1.48699	-1.47305
H	-0.245626	-1.55837	1.93002
H	-0.689461	-3.45433	-3.13212
H	-1.79693	-4.09881	-1.85875
H	-2.11314	-2.52456	-2.61625
H	-3.49576	-2.33318	-0.835548
H	-5.43304	-3.56141	0.042637
H	-5.19667	-5.02293	2.05407
H	-2.96301	-5.23823	3.15196
H	-1.01473	-4.0266	2.25832
H	1.85813	-1.57576	3.01519
H	1.30961	-3.20845	3.4651
H	2.8899	-3.00671	2.67309
TSS-I
C	-0.823218	-1.00275	-0.258461
C	0.559402	-1.29999	-0.369612
C	0.287473	-2.17651	-1.58139
C	-1.17322	-1.70136	-1.49628
O	-2.18947	-1.76836	-2.17732
O	0.927676	-2.89663	-2.31078
N	1.56641	-0.811421	0.362153
N	-1.54819	-0.281907	0.609748
C	-2.98256	-0.089487	0.469691
C	-3.76653	-0.793499	1.56827
C	-4.575	-1.94246	1.2878
C	-3.70194	-0.341321	2.8711
C	-4.69697	-2.53539	0.007371
C	-5.29774	-2.5126	2.39603
C	-4.44193	-0.995481	3.88804
C	-5.51753	-3.63875	-0.187023
C	-6.12895	-3.63727	2.15832
C	-6.24592	-4.19141	0.902793
N	-5.21894	-2.02915	3.66453
O	-5.56949	-4.13511	-1.44331
C	-6.31784	-5.30093	-1.7068
C	-3.34957	1.40437	0.446474
C	-4.82613	1.66038	0.068367
C	-2.59984	1.66539	-1.91594
C	-2.8079	3.61938	-0.454901
C	-4.87628	2.46438	-1.24033
C	-4.09102	1.68549	-2.30876
C	-4.21544	3.84844	-1.05306
N	-2.46649	2.16094	-0.512067
C	-5.04402	4.83183	-0.220048
C	-4.43673	6.23325	-0.154217
C	2.87813	-1.28153	0.353865
C	3.3885	-2.27005	-0.506971
C	3.75912	-0.6713	1.27193
C	4.74721	-2.60019	-0.456011
C	5.10899	-0.994366	1.29172
C	5.62271	-1.96909	0.428066
C	5.26935	-3.62417	-1.4332
C	6.05086	-0.239939	2.19174
F	6.78048	0.655106	1.49449
F	6.92657	-1.05936	2.80147
F	5.40268	0.444321	3.15169
F	5.35271	-3.1141	-2.67791
F	4.46936	-4.69984	-1.50429
F	6.50008	-4.05722	-1.10323
C	0.734248	2.25189	1.22563
C	1.54437	1.88812	0.093025
C	2.95051	2.40962	-0.060884
C	3.88535	1.67238	-0.809745
C	3.35057	3.65369	0.451021
C	5.19024	2.12978	-0.985558
C	4.6599	4.11232	0.28262
C	5.58819	3.34717	-0.425754
C	1.39485	2.44039	2.57404
O	-0.518596	2.24159	1.20049
N	0.862441	1.77947	-1.18594
C	0.52019	2.8805	-1.92789
O	0.316152	3.97474	-1.42534
C	0.427639	2.63825	-3.42431
H	1.56912	0.540704	0.430183
H	-1.07456	0.195723	1.37134
H	-3.25565	-0.529507	-0.494003
H	-3.0838	0.519221	3.14029
H	-4.12283	-2.1893	-0.853561
H	-4.3828	-0.627507	4.91961
H	-6.66853	-4.0485	3.01295
H	-6.89104	-5.05711	0.755953
H	-7.39519	-5.15208	-1.51252
H	-6.1769	-5.52493	-2.77205
H	-5.96219	-6.16009	-1.11104
H	-3.1044	1.84176	1.42157
H	-5.34904	0.702317	-0.064471
H	-5.34304	2.18889	0.88044
H	-2.00492	2.34268	-2.53552
H	-2.16751	0.662891	-1.98854
H	-2.00311	4.15149	-0.97702
H	-2.75187	3.90225	0.604879
H	-5.92114	2.59243	-1.55892
H	-4.21005	2.15679	-3.29503
H	-4.47435	0.657727	-2.39272
H	-4.0977	4.28969	-2.05792
H	-1.48088	2.08125	-0.108837
H	-6.05738	4.88866	-0.6524
H	-5.16925	4.43434	0.802585
H	-4.32593	6.66557	-1.1621
H	-5.07017	6.9141	0.434376
H	-3.43878	6.22753	0.313227
H	2.73495	-2.76129	-1.23127
H	3.36971	0.081664	1.95456
H	6.67877	-2.23486	0.449378
H	3.59704	0.715501	-1.24734
H	2.6255	4.27919	0.973168
H	5.90417	1.52256	-1.54626
H	4.95084	5.0797	0.699446
H	6.61461	3.69991	-0.548889
H	2.46894	2.22083	2.57452
H	1.24929	3.4804	2.90668
H	0.878717	1.79466	3.30122
H	1.06118	0.931786	-1.70866
H	0.124007	1.61133	-3.67708
H	-0.263564	3.36182	-3.87592
H	1.42661	2.81121	-3.85786
TSS-II
C	-0.626066	-0.751268	-1.81926
C	0.785518	-0.71845	-1.71995
C	0.905663	-0.706294	-3.23599
C	-0.633714	-0.605854	-3.27546
O	-1.51183	-0.409656	-4.10436
O	1.79835	-0.736774	-4.04924
N	1.521	-0.654133	-0.604146
N	-1.59767	-0.816775	-0.897087
C	-3.01072	-0.861877	-1.23196
C	-3.64231	-2.20318	-0.89661
C	-3.62982	-2.75197	0.430571
C	-4.22516	-2.94417	-1.90311
C	-3.04832	-2.12165	1.56047
C	-4.22923	-4.04912	0.599071
C	-4.80649	-4.20623	-1.61515
C	-3.02907	-2.74856	2.79889
C	-4.20912	-4.65041	1.88442
C	-3.62048	-4.02942	2.96417
N	-4.81161	-4.74111	-0.417872
O	-2.41888	-2.07101	3.80225
C	-2.33676	-2.64762	5.08853
C	-3.81027	0.287288	-0.574483
C	-5.21174	0.489449	-1.19204
C	-2.84785	2.03848	-2.06295
C	-3.78504	2.6363	0.121435
C	-5.32936	1.93018	-1.7121
C	-4.22229	2.15107	-2.7554
C	-5.13815	2.94514	-0.563101
N	-3.05179	1.58501	-0.654264
C	-6.29739	2.98075	0.438845
C	-6.16679	4.09568	1.47646
C	2.89874	-0.844328	-0.528808
C	3.76331	-0.991471	-1.62914
C	3.4552	-0.847452	0.767773
C	5.14073	-1.11519	-1.41743
C	4.82729	-0.943254	0.956963
C	5.69105	-1.08382	-0.135582
C	6.03499	-1.31537	-2.61596
C	5.40628	-0.813879	2.34043
F	5.92981	0.413147	2.53939
F	6.40012	-1.69575	2.55301
F	4.48366	-1.00717	3.30051
F	5.9551	-2.57448	-3.0851
F	7.32911	-1.08538	-2.32397
F	5.70093	-0.497723	-3.62814
C	-0.270041	1.03102	1.64809
C	0.761579	1.55179	0.787607
C	1.98419	2.22553	1.35911
C	3.16814	2.26772	0.600611
C	1.9725	2.88817	2.59623
C	4.31582	2.89099	1.08738
C	3.12317	3.50841	3.09065
C	4.3029	3.50195	2.34447
C	0.104086	0.411352	2.97584
O	-1.46141	0.908239	1.27821
N	0.313835	2.19001	-0.439369
C	-0.212852	3.45535	-0.460309
O	-0.763342	3.95667	0.507447
C	-0.046018	4.19443	-1.77729
H	1.1242	0.316616	0.252511
H	-1.32575	-0.91221	0.073966
H	-3.06221	-0.73947	-2.32233
H	-4.2268	-2.5714	-2.93034
H	-2.59733	-1.12989	1.52229
H	-5.27348	-4.78196	-2.42328
H	-4.6718	-5.63402	1.97947
H	-3.61313	-4.52626	3.93372
H	-1.77951	-3.60052	5.07537
H	-1.79564	-1.92769	5.71588
H	-3.33664	-2.82153	5.52326
H	-3.88944	0.094897	0.499899
H	-5.36303	-0.214852	-2.02283
H	-5.99012	0.267465	-0.449895
H	-2.33753	3.00399	-2.00338
H	-2.18884	1.33171	-2.57579
H	-3.11023	3.49776	0.198852
H	-3.9075	2.23101	1.13453
H	-6.31609	2.07941	-2.17473
H	-4.32862	3.14101	-3.22222
H	-4.29849	1.40296	-3.55819
H	-5.07287	3.94534	-1.02465
H	-2.14618	1.41678	-0.114164
H	-7.24038	3.10548	-0.120177
H	-6.37159	2.00573	0.951867
H	-6.12297	5.08509	0.99258
H	-7.02316	4.09842	2.16775
H	-5.25451	3.98561	2.08488
H	3.36712	-0.978422	-2.64714
H	2.793	-0.746251	1.62574
H	6.76738	-1.16571	0.009508
H	3.20144	1.79002	-0.379568
H	1.04842	2.93667	3.17284
H	5.22981	2.88233	0.489555
H	3.09119	4.00952	4.0613
H	5.20566	3.97711	2.73479
H	1.18639	0.31179	3.12291
H	-0.30057	1.03584	3.78847
H	-0.391602	-0.567787	3.05758
H	0.792788	1.88868	-1.28246
H	0.000954	3.52327	-2.64786
H	-0.858915	4.92206	-1.90105
H	0.902046	4.75551	-1.73158
TSS-III
C	0.905772	0.996324	-0.44661
C	-0.476476	1.29532	-0.531505
C	-0.230789	2.14232	-1.77205
C	1.24474	1.70304	-1.68146
O	2.26756	1.81622	-2.34512
O	-0.895584	2.82102	-2.51569
N	-1.44805	0.85454	0.265162
N	1.62563	0.252647	0.417042
C	3.06583	0.085606	0.301057
C	3.80607	0.742391	1.45493
C	4.47321	1.99976	1.28609
C	3.81248	0.161293	2.70791
C	4.51093	2.72129	0.068712
C	5.13567	2.54255	2.44451
C	4.48567	0.796462	3.78226
C	5.18971	3.93031	-0.016851
C	5.8226	3.777	2.31791
C	5.85668	4.46025	1.12243
N	5.1307	1.93234	3.65997
O	5.16932	4.54643	-1.21891
C	5.78119	5.80766	-1.37298
C	3.45898	-1.39779	0.183886
C	4.91835	-1.58765	-0.281125
C	2.66525	-1.57558	-2.17937
C	2.83703	-3.58086	-0.770894
C	4.9343	-2.46546	-1.5416
C	4.12613	-1.75888	-2.64333
C	4.28604	-3.83564	-1.25247
N	2.54548	-2.10966	-0.779839
C	5.07865	-4.70942	-0.273332
C	4.53228	-6.13202	-0.1537
C	-2.78874	1.24115	0.213255
C	-3.40844	1.89278	-0.868871
C	-3.58277	0.853368	1.31027
C	-4.79484	2.06576	-0.864965
C	-4.95953	1.03776	1.29984
C	-5.58558	1.63657	0.202798
C	-5.46993	2.60717	-2.09856
C	-5.78934	0.605881	2.47923
F	-5.14069	-0.276865	3.26289
F	-6.94224	0.027445	2.09231
F	-6.12565	1.64953	3.26202
F	-4.68887	3.45283	-2.78214
F	-6.61428	3.25201	-1.8065
F	-5.79818	1.6012	-2.94301
C	-0.543089	-2.15306	1.39482
C	-1.42507	-1.85743	0.276191
C	-2.91197	-2.0949	0.253929
C	-3.63368	-1.56458	-0.834221
C	-3.63641	-2.7707	1.24802
C	-5.02154	-1.6431	-0.893677
C	-5.03166	-2.85148	1.19014
C	-5.73271	-2.27764	0.130319
C	-1.03683	-2.01177	2.81802
O	0.676786	-2.35891	1.22084
N	-0.787555	-2.04419	-1.00927
C	-0.51997	-3.24709	-1.5974
O	0.124355	-3.31907	-2.64116
C	-1.00705	-4.48303	-0.873774
H	-1.37515	-0.505367	0.441104
H	1.17834	-0.084893	1.26285
H	3.3511	0.582518	-0.631462
H	3.2988	-0.785047	2.89507
H	3.98767	2.38519	-0.82812
H	4.48474	0.325211	4.77275
H	6.31922	4.16563	3.2084
H	6.39088	5.40786	1.06061
H	6.86995	5.76228	-1.19135
H	5.6069	6.11067	-2.41339
H	5.33731	6.56371	-0.70142
H	3.2689	-1.90157	1.13841
H	5.36869	-0.609559	-0.507122
H	5.51938	-2.03048	0.523617
H	1.93269	-2.13253	-2.77537
H	2.3754	-0.520873	-2.17699
H	2.08541	-4.04222	-1.42082
H	2.66175	-3.91846	0.258848
H	5.97128	-2.6144	-1.87697
H	4.15603	-2.35082	-3.56961
H	4.57153	-0.778704	-2.86868
H	4.23653	-4.3768	-2.21192
H	1.58471	-2.00767	-0.379419
H	6.12958	-4.74574	-0.607169
H	5.09012	-4.23431	0.723307
H	4.54566	-6.64568	-1.12877
H	5.13026	-6.73133	0.549507
H	3.4918	-6.14265	0.210326
H	-2.81474	2.24308	-1.71555
H	-3.10146	0.370435	2.15845
H	-6.66771	1.76055	0.176951
H	-3.09654	-1.05072	-1.63168
H	-3.1219	-3.24599	2.08145
H	-5.54853	-1.17762	-1.72938
H	-5.57145	-3.36505	1.98897
H	-6.8231	-2.32083	0.102037
H	-1.97627	-1.45232	2.90152
H	-1.19421	-3.01209	3.2538
H	-0.249716	-1.52303	3.41085
H	-0.508435	-1.2291	-1.54947
H	-2.07783	-4.41569	-0.634908
H	-0.815933	-5.35269	-1.51337
H	-0.462455	-4.59708	0.076329
TSS-IV
C	0.658517	-0.784117	-1.86655
C	-0.751685	-0.684267	-1.81983
C	-0.877776	-1.77536	-2.87452
C	0.661404	-1.89885	-2.81421
O	1.53348	-2.62097	-3.27674
O	-1.77523	-2.32047	-3.46811
N	-1.47531	0.111256	-1.03309
N	1.63531	-0.127203	-1.2067
C	3.04233	-0.393906	-1.46077
C	3.76414	0.767504	-2.11901
C	3.85641	2.06719	-1.5165
C	4.33966	0.580894	-3.35873
C	3.29495	2.41561	-0.261145
C	4.55011	3.07971	-2.26737
C	5.01475	1.65121	-4.00036
C	3.39408	3.71105	0.229093
C	4.64448	4.3881	-1.72648
C	4.07977	4.70995	-0.511985
N	5.11997	2.85115	-3.48175
O	2.80079	3.9463	1.42587
C	2.83746	5.24295	1.98379
C	3.79312	-0.859417	-0.191219
C	5.12808	-1.56349	-0.509036
C	2.72322	-3.10716	-0.103893
C	3.55034	-2.04501	1.95552
C	5.20075	-2.8794	0.280767
C	4.09002	-3.81452	-0.22705
C	4.97859	-2.61692	1.7854
N	2.93402	-1.8005	0.609801
C	6.0497	-1.72462	2.42565
C	5.95531	-1.6659	3.94995
C	-2.86182	0.264794	-1.0768
C	-3.75924	-0.606065	-1.72175
C	-3.38457	1.33969	-0.331147
C	-5.13409	-0.432863	-1.54288
C	-4.75461	1.49955	-0.167328
C	-5.64847	0.60482	-0.763056
C	-6.08091	-1.46714	-2.09455
C	-5.28979	2.64995	0.642507
F	-4.35502	3.18055	1.45465
F	-6.3271	2.27634	1.41563
F	-5.73581	3.64948	-0.143532
F	-5.61912	-2.04156	-3.21231
F	-7.29119	-0.947867	-2.3712
F	-6.28254	-2.45823	-1.19464
C	0.235376	0.573649	1.80705
C	-0.834031	-0.380492	1.55588
C	-2.22101	-0.314951	2.14084
C	-3.17473	-1.22115	1.63462
C	-2.64721	0.597925	3.118
C	-4.50686	-1.17441	2.03333
C	-3.98539	0.644794	3.52269
C	-4.92453	-0.227629	2.9746
C	-0.070422	2.03041	2.06651
O	1.43353	0.245927	1.6588
N	-0.348912	-1.73156	1.37206
C	0.112896	-2.54844	2.363
O	0.619445	-3.63942	2.11026
C	0.017478	-2.02516	3.77936
H	-1.06906	0.027752	0.276294
H	1.38071	0.701406	-0.681519
H	3.05437	-1.22536	-2.17744
H	4.26488	-0.387628	-3.85906
H	2.77318	1.69879	0.37433
H	5.47351	1.4879	-4.98289
H	5.17704	5.13339	-2.31935
H	4.1634	5.72735	-0.131591
H	2.34781	5.98492	1.3293
H	2.28757	5.18693	2.9321
H	3.87169	5.57057	2.18826
H	3.95377	-0.004711	0.47476
H	5.19507	-1.77957	-1.5859
H	5.96927	-0.90028	-0.269039
H	1.99061	-3.66434	0.492403
H	2.28885	-2.89655	-1.08652
H	2.87298	-2.73362	2.47357
H	3.53026	-1.08026	2.47805
H	6.18401	-3.3497	0.132456
H	4.09184	-4.7477	0.35558
H	4.27246	-4.08535	-1.2771
H	5.01487	-3.59488	2.29277
H	2.04226	-1.28663	0.800943
H	7.04367	-2.10415	2.13313
H	5.9794	-0.702573	2.01415
H	6.06863	-2.66836	4.3938
H	6.73947	-1.02035	4.37383
H	4.98481	-1.26437	4.28475
H	-3.38565	-1.42533	-2.33939
H	-2.69128	2.0278	0.148688
H	-6.72314	0.709474	-0.617699
H	-2.87025	-1.95409	0.887326
H	-1.94138	1.28606	3.57874
H	-5.22534	-1.86139	1.58095
H	-4.29247	1.38012	4.26989
H	-5.97283	-0.169591	3.2736
H	-1.07612	2.32413	1.74111
H	0.003948	2.22658	3.14924
H	0.695364	2.65097	1.58122
H	-0.328929	-2.13155	0.437539
H	-0.997768	-1.676	4.01477
H	0.308817	-2.83164	4.46248
H	0.7002	-1.1708	3.90695
TSS-V
C	-0.786957	-1.00554	-0.423793
C	0.595245	-1.29074	-0.532555
C	0.321581	-2.25216	-1.67868
C	-1.15837	-1.84941	-1.56145
O	-2.20427	-2.0494	-2.16608
O	0.968865	-2.98344	-2.38929
N	1.60705	-0.747357	0.152038
N	-1.51273	-0.227012	0.395801
C	-2.95286	-0.094574	0.272796
C	-3.68576	-0.55318	1.52102
C	-4.60289	-1.65108	1.48737
C	-3.47493	0.095926	2.72186
C	-4.87012	-2.42887	0.334085
C	-5.27874	-1.96658	2.71909
C	-4.18355	-0.316535	3.87835
C	-5.7873	-3.47003	0.378274
C	-6.21328	-3.03423	2.72518
C	-6.47083	-3.77017	1.58965
N	-5.05955	-1.29471	3.88073
O	-5.97428	-4.15643	-0.771494
C	-6.83659	-5.27242	-0.790008
C	-3.33775	1.36174	-0.033401
C	-4.81069	1.54528	-0.44642
C	-2.746	1.2784	-2.46914
C	-2.63522	3.39949	-1.21598
C	-4.87117	2.3968	-1.72436
C	-4.20085	1.6093	-2.86184
C	-4.11589	3.72979	-1.52981
N	-2.46166	1.91158	-1.13138
C	-4.744	4.64874	-0.474537
C	-4.12823	6.04726	-0.444844
C	2.91848	-1.22341	0.160655
C	3.4486	-2.16593	-0.740503
C	3.77441	-0.682643	1.14264
C	4.79707	-2.52709	-0.656525
C	5.11789	-1.03383	1.19496
C	5.64827	-1.96594	0.296496
C	5.32061	-3.57747	-1.60506
C	6.03382	-0.356195	2.17878
F	5.35855	0.260045	3.16534
F	6.7911	0.584495	1.57432
F	6.88558	-1.22414	2.75245
F	4.96982	-4.81542	-1.21068
F	6.66466	-3.55643	-1.68587
F	4.8409	-3.40965	-2.84802
C	0.661107	2.05735	1.4787
C	1.45524	2.0178	0.259416
C	2.82417	2.66699	0.295294
C	3.94677	2.09084	-0.318468
C	2.98475	3.91764	0.919646
C	5.19131	2.72475	-0.285401
C	4.22519	4.55649	0.954304
C	5.33619	3.95735	0.353898
C	1.33365	1.7366	2.79367
O	-0.58175	2.18292	1.44812
N	0.638621	2.45493	-0.865194
C	0.719738	2.19808	-2.20514
O	-0.034503	2.78919	-2.98052
C	1.72593	1.19172	-2.70133
H	1.54106	0.585375	0.264242
H	-1.05512	0.344755	1.10381
H	-3.24964	-0.720194	-0.57384
H	-2.75986	0.920577	2.79572
H	-4.34011	-2.27402	-0.606893
H	-4.01195	0.202593	4.82915
H	-6.71598	-3.25244	3.66879
H	-7.19209	-4.58579	1.63074
H	-7.87915	-4.99152	-0.556429
H	-6.79783	-5.67657	-1.8098
H	-6.50973	-6.05509	-0.082833
H	-3.08441	1.97901	0.836742
H	-5.27506	0.565758	-0.635701
H	-5.37353	2.00626	0.37528
H	-2.00066	1.69298	-3.15681
H	-2.57523	0.199003	-2.37928
H	-1.92925	3.73752	-1.98429
H	-2.31473	3.79498	-0.24242
H	-5.91929	2.60672	-1.98325
H	-4.21936	2.19987	-3.78955
H	-4.75582	0.679938	-3.05547
H	-4.14703	4.26204	-2.49471
H	-1.48245	1.72779	-0.850307
H	-5.82545	4.72736	-0.678201
H	-4.65353	4.1852	0.523364
H	-4.24239	6.5524	-1.41772
H	-4.60775	6.67756	0.319272
H	-3.05084	6.01672	-0.213363
H	2.814	-2.60914	-1.51116
H	3.37517	0.034666	1.85512
H	6.6994	-2.24856	0.338489
H	3.85913	1.12536	-0.811477
H	2.12128	4.39337	1.39384
H	6.05424	2.24028	-0.746466
H	4.32596	5.52268	1.45491
H	6.31164	4.44797	0.387784
H	2.41037	1.94383	2.79703
H	0.838501	2.28792	3.605
H	1.19056	0.658715	2.98525
H	0.068713	3.27591	-0.668868
H	1.33832	0.732751	-3.61926
H	2.65495	1.72759	-2.9518
H	1.96684	0.42119	-1.96363
RhTSRa-I
C	5.5083	-0.901266	0.851694
C	6.57559	-1.78416	0.962919
C	6.43428	-3.13335	0.616367
C	5.19571	-3.58086	0.159023
C	4.11449	-2.7042	0.014511
C	4.27229	-1.34887	0.343792
N	3.28104	-0.372327	0.162541
O	1.03561	-2.91308	-0.466855
O	-1.18314	-0.467597	-1.0187
C	2.00809	-0.589056	-0.068296
C	1.00472	-1.71128	-0.389229
C	-0.020933	-0.608802	-0.584485
C	0.940601	0.361262	-0.146063
N	0.850676	1.69272	0.05726
C	-2.71443	2.65565	-2.68269
C	-1.27225	2.10865	-2.69298
N	-0.357508	3.14631	-2.11282
C	-0.402409	4.38526	-2.95033
C	-1.79557	6.46159	-2.47864
C	-1.82705	4.99416	-2.93051
C	-2.71743	4.06773	-2.07334
C	-2.1699	3.98014	-0.642004
C	-0.701781	3.50025	-0.687885
C	0.438573	3.74037	2.18271
C	0.348151	4.26997	3.49415
N	-0.642562	4.00531	4.31365
C	-1.62513	3.16934	3.88474
C	-2.69953	2.88364	4.76769
C	-3.73191	2.04868	4.3977
C	-3.72474	1.44998	3.10898
C	-2.68882	1.70154	2.22119
C	-1.62691	2.56191	2.5783
C	-0.537521	2.8859	1.70959
C	-0.432271	2.33907	0.290904
C	4.99032	-5.03942	-0.161931
F	4.36203	-5.68348	0.839306
F	6.15696	-5.67884	-0.369174
F	4.24014	-5.20618	-1.26529
C	7.92879	-1.29282	1.40579
F	7.92187	-0.001177	1.75716
F	8.84135	-1.43485	0.418016
F	8.39548	-1.99774	2.45574
O	-4.68718	0.611109	2.66691
C	-5.79545	0.271364	3.47454
C	-3.15952	7.14732	-2.469
H	5.60833	0.144058	1.14211
H	7.27459	-3.82231	0.699106
H	3.15768	-3.0801	-0.351851
H	3.691	0.831287	-0.322247
H	1.69612	2.18757	0.330008
H	-3.12207	2.6858	-3.70397
H	-3.34662	1.98132	-2.08739
H	-1.18325	1.18958	-2.10087
H	-0.898326	1.9018	-3.70459
H	0.353911	5.06909	-2.54232
H	-0.075384	4.09455	-3.95688
H	-1.11505	7.00975	-3.15344
H	-1.33518	6.53066	-1.47711
H	-2.22826	4.97039	-3.95728
H	-3.74642	4.45174	-2.05176
H	-2.23497	4.94431	-0.120724
H	-2.77908	3.26763	-0.069929
H	-0.011675	4.3206	-0.447767
H	1.29541	4.01448	1.56305
H	1.13421	4.94214	3.85921
H	-2.67457	3.35348	5.75217
H	-4.54344	1.84648	5.09643
H	-2.72974	1.19257	1.26087
H	-1.19724	1.5734	0.128819
H	-6.38753	-0.431556	2.87752
H	-5.47834	-0.222236	4.40824
H	-6.40147	1.16092	3.71977
H	-3.06022	8.21846	-2.23699
H	-3.83476	6.71082	-1.71675
H	-3.65516	7.06271	-3.45017
O	2.27851	3.01093	-2.00652
C	3.18092	2.14116	-2.05242
C	4.11529	1.99681	-0.944785
N	3.90079	3.05919	0.013194
C	4.32462	3.02578	1.31287
O	4.86258	2.05497	1.81458
C	3.22882	1.19667	-3.22627
C	5.56185	1.67705	-1.2539
C	5.93204	0.460569	-1.85356
C	7.27206	0.146817	-2.08133
C	8.27937	1.03782	-1.70702
C	7.92655	2.25121	-1.11335
C	6.58507	2.56726	-0.892899
C	4.09645	4.30361	2.10435
H	0.653806	2.83632	-2.12093
H	3.48749	3.90993	-0.355143
H	2.44978	1.47751	-3.94707
H	4.21247	1.22165	-3.71799
H	3.06095	0.159494	-2.89684
H	5.17444	-0.281647	-2.09973
H	7.52963	-0.819076	-2.5213
H	9.32923	0.778496	-1.8569
H	8.70235	2.95748	-0.807682
H	6.32873	3.5165	-0.421207
H	5.07657	4.70963	2.39729
H	3.54229	5.07838	1.55395
H	3.56	4.05252	3.03062
Rh	-3.05666	-1.49185	-0.600445
Rh	-5.14414	-2.49405	0.032396
O	-2.27961	-3.36078	-0.737731
O	-4.22534	-4.31604	-0.122694
O	-4.51607	-2.3875	1.98649
O	-2.5562	-1.45099	1.38507
O	-3.67587	-1.58834	-2.55836
O	-5.62395	-2.55563	-1.96072
O	-3.97654	0.361615	-0.449579
O	-5.92977	-0.589064	0.153741
C	-5.19999	0.406685	-0.101068
C	-5.82335	1.7796	-0.020946
C	-3.00564	-4.36291	-0.466461
C	-2.36142	-5.71947	-0.594865
C	-3.37198	-1.9112	2.24098
C	-2.90857	-1.91169	3.67547
C	-4.80334	-2.11007	-2.81461
C	-5.18429	-2.2419	-4.26966
H	-6.81224	1.72864	0.449984
H	-5.16566	2.45121	0.548514
H	-5.9293	2.18767	-1.039
H	-1.27223	-5.62719	-0.498132
H	-2.77226	-6.40726	0.15617
H	-2.59389	-6.12629	-1.59243
H	-3.74588	-2.11106	4.35529
H	-2.1511	-2.70169	3.79952
H	-2.42836	-0.952967	3.91441
H	-6.27493	-2.19222	-4.38478
H	-4.68849	-1.46851	-4.87036
H	-4.8464	-3.22732	-4.62951
RhTSRa-II
C	5.5821	-0.39512	1.1621
C	6.72479	-1.18097	1.24333
C	6.66422	-2.55472	0.986234
C	5.42976	-3.12044	0.666654
C	4.26965	-2.34652	0.579536
C	4.34609	-0.959147	0.790398
N	3.29945	-0.058768	0.583924
O	1.23753	-2.75549	-0.046371
O	-1.05661	-0.43369	-0.848987
C	2.03856	-0.370475	0.346397
C	1.12743	-1.55485	0.003323
C	0.056863	-0.515041	-0.293235
C	0.930886	0.518146	0.196214
N	0.779366	1.84213	0.347165
C	-2.63571	2.75023	-2.41782
C	-1.16742	2.28251	-2.46207
N	-0.307201	3.33527	-1.828
C	-0.353983	4.58677	-2.6437
C	-1.89857	6.59589	-2.46476
C	-1.81123	5.09384	-2.76832
C	-2.69178	4.18924	-1.87816
C	-2.16824	4.19197	-0.434619
C	-0.720158	3.64856	-0.41047
C	0.122378	3.65982	2.60491
C	-0.139252	4.10947	3.92392
N	-1.23581	3.82647	4.5878
C	-2.16353	3.03831	3.98191
C	-3.34052	2.71339	4.70569
C	-4.3178	1.90552	4.16605
C	-4.14824	1.37895	2.85798
C	-3.01729	1.68531	2.11457
C	-2.00371	2.51482	2.64956
C	-0.804694	2.87187	1.95081
C	-0.541085	2.43048	0.513245
C	5.36114	-4.57364	0.27515
F	5.46701	-4.71412	-1.06673
F	4.20463	-5.14559	0.636713
F	6.35978	-5.29318	0.818298
C	8.04831	-0.565179	1.61113
F	8.02504	0.778688	1.54097
F	9.03576	-0.990472	0.798074
F	8.41845	-0.887464	2.8654
O	-5.03903	0.548454	2.26835
C	-6.20184	0.120555	2.94659
C	-3.28938	7.19671	-2.65379
H	5.63788	0.677275	1.34112
H	7.56245	-3.17001	1.02601
H	3.31912	-2.81459	0.314317
H	3.68536	1.01971	-0.1565
H	1.60913	2.37536	0.65436
H	-3.07668	2.7059	-3.42453
H	-3.21408	2.0688	-1.7775
H	-1.0234	1.33447	-1.92912
H	-0.790175	2.15876	-3.48623
H	0.297063	5.31374	-2.13888
H	0.104941	4.35096	-3.61246
H	-1.18254	7.11872	-3.12311
H	-1.54542	6.7846	-1.43554
H	-2.14412	4.94626	-3.80958
H	-3.73155	4.54345	-1.89315
H	-2.2027	5.19862	0.003207
H	-2.8161	3.55962	0.186229
H	-0.008281	4.42148	-0.088305
H	1.07408	3.92252	2.1369
H	0.605063	4.73343	4.43357
H	-3.43583	3.12592	5.71141
H	-5.20714	1.66543	4.74816
H	-2.93568	1.22204	1.13349
H	-1.27083	1.66556	0.227852
H	-6.70148	-0.573621	2.26115
H	-5.9529	-0.410497	3.88011
H	-6.86937	0.969449	3.17684
H	-3.27029	8.28761	-2.50983
H	-4.0166	6.78495	-1.93694
H	-3.67402	7.00028	-3.66818
O	2.33015	3.06417	-1.92501
C	3.01441	2.02703	-2.02185
C	4.19475	1.84473	-1.16609
N	4.60869	3.09392	-0.566167
C	3.96052	3.76992	0.406525
O	2.9949	3.33249	1.03402
C	2.54643	0.937996	-2.96068
C	5.36353	0.999747	-1.6146
C	5.19039	-0.330984	-2.04623
C	6.27804	-1.1527	-2.33534
C	7.58291	-0.669102	-2.21447
C	7.77776	0.644817	-1.79202
C	6.68629	1.46223	-1.48982
C	4.50111	5.15302	0.711257
H	0.712756	3.03932	-1.82679
H	5.29569	3.63199	-1.08295
H	1.67209	1.29879	-3.51766
H	3.34026	0.65868	-3.66893
H	2.26424	0.027438	-2.4141
H	4.19745	-0.770707	-2.08388
H	6.09921	-2.19426	-2.61125
H	8.43666	-1.31886	-2.41632
H	8.78961	1.03363	-1.65877
H	6.89072	2.45786	-1.09662
H	5.48361	5.35119	0.259752
H	3.78166	5.90092	0.342061
H	4.56941	5.26952	1.80176
Rh	-4.93499	-2.75605	-0.163937
Rh	-2.87772	-1.60269	-0.61233
O	-5.17091	-2.95329	-2.19177
O	-3.25785	-1.83663	-2.61904
O	-3.95748	0.163351	-0.661317
O	-5.88613	-0.926525	-0.243635
O	-3.85313	-4.49485	-0.110391
O	-1.93775	-3.39967	-0.567465
O	-4.5524	-2.50447	1.83983
O	-2.60897	-1.44643	1.4117
C	-3.481	-1.93211	2.19432
C	-3.18398	-1.83887	3.6696
C	-4.29797	-2.47112	-2.97099
C	-4.49601	-2.7011	-4.45023
C	-5.21349	0.117135	-0.46796
C	-5.9548	1.42951	-0.556359
C	-2.60301	-4.4482	-0.317999
C	-1.8356	-5.74557	-0.295839
H	-2.81354	-0.834549	3.91574
H	-4.07352	-2.08378	4.26276
H	-2.38374	-2.55607	3.91143
H	-5.56665	-2.70788	-4.69404
H	-3.96327	-1.9404	-5.03495
H	-4.08277	-3.69	-4.70704
H	-5.40303	2.20473	-0.00729
H	-6.01713	1.73467	-1.61337
H	-6.96992	1.32806	-0.154196
H	-0.770593	-5.54637	-0.122209
H	-2.24694	-6.41557	0.471161
H	-1.95041	-6.24	-1.27408
RhTSRa-III
C	5.32134	-0.830771	0.914621
C	6.45739	-1.62245	1.02537
C	6.37166	-3.01252	0.893696
C	5.12022	-3.58698	0.670017
C	3.96606	-2.80746	0.555735
C	4.06667	-1.4084	0.638944
N	3.02586	-0.511987	0.389197
O	0.908783	-3.21472	0.074026
O	-1.36174	-0.980477	-0.909862
C	1.7553	-0.815668	0.221762
C	0.821048	-2.01196	0.00971
C	-0.238645	-0.995971	-0.361924
C	0.648627	0.07291	0.020486
N	0.493923	1.40423	0.08041
C	-2.94708	1.95248	-2.96338
C	-1.48359	1.48169	-2.83566
N	-0.656725	2.60767	-2.28952
C	-0.713875	3.77312	-3.22414
C	-2.22065	5.80499	-2.95318
C	-2.16244	4.3147	-3.32017
C	-3.05863	3.4004	-2.45601
C	-2.59796	3.43425	-0.993163
C	-1.1056	3.05027	-0.919102
C	-2.21303	1.74999	2.21437
C	-2.67058	2.20613	3.4767
N	-2.23415	3.30066	4.05447
C	-1.26037	4.01085	3.42269
C	-0.777776	5.18381	4.05827
C	0.22243	5.94907	3.49931
C	0.800874	5.55253	2.26476
C	0.351462	4.41268	1.6159
C	-0.696153	3.62639	2.15451
C	-1.24541	2.45718	1.52953
C	-0.84994	1.96516	0.142102
C	5.0214	-5.06835	0.413804
F	5.07336	-5.3302	-0.912781
F	3.87422	-5.58945	0.86943
F	6.03315	-5.74991	0.981497
C	7.80025	-0.995399	1.2895
F	7.78984	0.336695	1.0987
F	8.75311	-1.50697	0.485112
F	8.2112	-1.20846	2.55463
O	1.80404	6.24079	1.65722
C	2.38656	7.34486	2.31457
C	-3.61307	6.42364	-3.04811
H	5.39443	0.252389	0.995005
H	7.26382	-3.63478	0.955957
H	3.00061	-3.28281	0.368206
H	3.40084	0.488509	-0.452169
H	1.32032	1.95265	0.368251
H	-3.28103	1.89308	-4.01002
H	-3.59028	1.29041	-2.36722
H	-1.38697	0.616507	-2.16787
H	-1.03774	1.21562	-3.80325
H	-0.011012	4.52306	-2.83661
H	-0.322996	3.42164	-4.1877
H	-1.53263	6.34687	-3.62554
H	-1.81487	5.95098	-1.93667
H	-2.50249	4.21384	-4.36443
H	-4.10477	3.72955	-2.52502
H	-2.75567	4.41991	-0.535244
H	-3.18691	2.71043	-0.417988
H	-0.487799	3.93006	-0.7104
H	-2.63544	0.845137	1.77957
H	-3.44438	1.63582	4.00541
H	-1.22939	5.45178	5.01474
H	0.568749	6.84329	4.0164
H	0.889032	4.11365	0.720323
H	-1.53673	1.14257	-0.085565
H	3.20192	7.69671	1.66868
H	1.66414	8.16803	2.45597
H	2.80496	7.06315	3.29659
H	-3.5743	7.50989	-2.87557
H	-4.30384	5.99878	-2.30335
H	-4.05585	6.25929	-4.04443
O	1.99047	2.38914	-2.28965
C	2.68196	1.35381	-2.36238
C	3.89081	1.21748	-1.54254
N	4.33508	2.49266	-1.02957
C	3.7645	3.16438	-0.003382
O	2.85605	2.70942	0.690118
C	2.19244	0.217778	-3.23364
C	5.02921	0.32105	-1.9644
C	4.82402	-1.03969	-2.26984
C	5.89045	-1.89912	-2.52728
C	7.20413	-1.42477	-2.49952
C	7.42987	-0.081227	-2.20334
C	6.3601	0.774986	-1.93324
C	4.33111	4.53951	0.283043
H	0.372393	2.33996	-2.24129
H	4.96477	3.0293	-1.61579
H	1.33541	0.565451	-3.8248
H	2.9825	-0.137111	-3.91072
H	1.87329	-0.642101	-2.62727
H	3.82469	-1.46566	-2.22942
H	5.69019	-2.95836	-2.70322
H	8.04228	-2.1018	-2.67577
H	8.45054	0.303273	-2.14559
H	6.5854	1.80039	-1.64087
H	5.15681	4.82642	-0.383551
H	3.51628	5.27454	0.218716
H	4.68512	4.55239	1.32465
Rh	-5.41035	-2.42972	0.694189
Rh	-3.30198	-1.70367	-0.199722
O	-4.7071	-4.34578	0.598036
O	-2.73731	-3.65449	-0.250167
O	-4.1134	-1.86583	-2.07898
O	-6.0838	-2.57143	-1.23711
O	-4.58768	-2.23905	2.56957
O	-2.61654	-1.54932	1.72585
O	-5.98482	-0.455364	0.747731
O	-4.02268	0.251417	-0.10637
C	-5.19685	0.442931	0.350271
C	-5.67269	1.87465	0.436239
C	-3.53255	-4.54883	0.166892
C	-3.01732	-5.96506	0.180283
C	-5.30893	-2.27547	-2.19258
C	-5.84148	-2.45763	-3.59324
C	-3.38906	-1.85799	2.6879
C	-2.80563	-1.7686	4.0754
H	-5.03085	2.42712	1.13988
H	-5.58272	2.35831	-0.547604
H	-6.71336	1.91404	0.778539
H	-3.84861	-6.67619	0.091305
H	-2.28105	-6.10925	-0.620679
H	-2.50958	-6.1397	1.1427
H	-5.33308	-1.77903	-4.29029
[truncated: 2,506 more rows]
